# Supplementary material for: Antioxidant and Antiapoptotic Effects of a Turraea fischeri Leaf Extract on Cryopreserved Goat Sperm
Source: Animals (Basel). 2021 Sep 29;11(10):2840. doi: 10.3390/ani11102840 (PMC8532954; doi:10.3390/ani11102840)
Supplement: Supplementary file 1 [file animals-11-02840-s001.zip]

Archive with 1 entries (1 files):
- animals-1335614-supplementary.pdf
